# Supplementary material for: Electrospun Scaffolds of Polylactic Acid, Collagen, and Amorphous Calcium Phosphate for Bone Repair
Source: Pharmaceutics. 2023 Oct 25;15(11):2529. doi: 10.3390/pharmaceutics15112529 (PMC10674189; doi:10.3390/pharmaceutics15112529)
Supplement: Supplementary file 1 [file pharmaceutics-15-02529-s001.zip]

Archive with 2 entries (2 files):
- FIGURE-S1-eps-converted-to.pdf
- FIGURE-S2-eps-converted-to.pdf
